# Supplementary material for: The Mechanism of Arsenic Release in Contaminated Paddy Soil with Added Biochar: The Role of Dissolved Organic Matter, Fe, and Bacteria
Source: Toxics. 2024 Sep 10;12(9):661. doi: 10.3390/toxics12090661 (PMC11435835; doi:10.3390/toxics12090661)
Supplement: Supplementary file 1 [file toxics-12-00661-s001.zip]

Archive with 1 entries (1 files):
- toxics-3176652-supplementary.pdf
